# Supplementary material for: Prophylactic Administration of a Bacteriophage Cocktail Is Safe and Effective in Reducing Salmonella enterica Serovar Typhimurium Burden in Vivo
Source: Microbiol Spectr. 2021 Aug 25;9(1):10.1128/spectrum.00497-21. doi: 10.1128/spectrum.00497-21 (PMC8552648; doi:10.1128/spectrum.00497-21)
Supplement: SUPPLEMENTAL FILE 1 — Supplemental material. Download SPECTRUM00497-21_Supp_1_seq10.xlsx, XLSX file, 0.02 MB [file spectrum00497-21_supp_1_seq10.xlsx]

## Sheet: Weight
Table S1. Statistical analysis of data obtained during the evaluation of SalmoFresh (related to Figure 1)
This Excel file includes 3 data sheets related to the statistical tests shown in Figure 1
	Statistical analysis of the weight as a function of time (day), exposure to SalmoFresh and colonization by ST784 (related to Figure 1B)
	Analysis of Deviance Table (Type II Wald chisquare tests)
	day: testing difference between the different days
	phage: effect of the phage exposure
	Response:	scale(log10(CFU.g))
		Chisq	Df	Pr(>Chisq)
	day	331.162	5	< 2.2e-16	***
	Phage/ST784 administration	36.933	2	9.554e-09	***
	day:phage	139.431	10	< 2.2e-16	***
	Post-hoc tests	Comparison between “phage” and “no phage” at the different time points
	group #	1	PBS + ST784
	group #	2	SalmoFresh + ST784
	group #	3	SalmoFresh + PBS
		contrast	estimate	SE	df	t.ratio	p.value
	Day=1	1-2	0.143	2.48	43.8	0.058	0.9982
		1-3	-3.609	2.58	43.8	-1.399	0.3501
		2-3	-3.752	2.33	43.8	-1.612	0.2515
	Day=2	1-2	1.407	2.48	43.8	0.567	0.8383
		1-3	2.338	2.58	43.8	0.907	0.6390
		2-3	0.932	2.33	43.8	0.400	0.9157
	Day=3	1-2	-2.513	2.48	43.8	-1.012	0.5730
		1-3	-3.777	2.58	43.8	-1.464	0.3177
		2-3	-1.264	2.33	43.8	-0.543	0.8505
	Day=4	1-2	-2.475	2.48	43.8	-0.997	0.5825
		1-3	-11.305	2.58	43.8	-4.383	0.0002
		2-3	-8.830	2.33	43.8	-3.793	0.0013
	Day=5	1-2	-2.803	2.48	43.8	-1.130	0.5012
		1-3	-18.127	2.58	43.8	-7.029	<.0001
		2-3	-15.324	2.33	43.8	-6.583	<.0001
	Day=6	1-2	-4.255	2.48	43.8	-1.715	0.2112
		1-3	-23.457	2.58	43.8	-9.096	<.0001
		2-3	-19.202	2.33	43.8	-8.248	<.0001
	Weight (% of initial weight) as a function of time (day), exposure to phages and colonization by ST784
	Random effects include individual IDs, as well as the cage in which they were reared. Overall analysis of variance (ANOVA) reveals significant effects of day (p< 2.2e-16), the administration of Phage or ST784 (p=9.554e-09) and their interaction (p< 2.2e-16).
	The post-hoc Tukey comparisons displayed below were performed between mice exposed to phage and not exposed and colonized by ST784 or not within each day.

## Sheet: Fecal CFUs and PFUs
	Statistical analysis of the abundance of strain ST784 in feces as a function of time (day) and exposure to SalmoFresh (related to Figure 1C)
	Analysis of Deviance Table (Type II Wald chisquare tests)
	day: testing difference between the different days
	phage: effect of the phage exposure
	Response:	scale(log10(CFU.g))
		Chisq	Df	Pr(>Chisq)
	day	103.651	4	2.2e-16	***
	phage	15.866	1	6.799e-05	***
	day:phage	12.319	4	0.01513	*
	Post-hoc tests	Comparison between “phage” and “no phage” at the different time points
		contrast	estimate	SE	df	t.ratio	p.value
	Day=2	no phage vs. phage	1.631	0.328	22.3	4.966	0.0001
	Day=3	no phage vs. phage	0.457	0.328	22.3	1.392	0.1776
	Day=4	no phage vs. phage	0.332	0.343	25.8	0.970	0.3411
	Day=5	no phage vs. phage	0.419	0.346	24.3	1.211	0.2374
	Day=6	no phage vs. phage	0.304	0.388	28.7	0.782	0.4407
	Bacterial abundance (CFU) as a function of time (day) and exposure to phages.
	Random effects include individual IDs, as well as the cage in which they were reared. Overall analysis of variance (ANOVA) reveals significant effects of day (p< 2.2e-16), phage (p=6.799e-05) and their interaction (p=0.01513).
	The post-hoc Tukey comparisons displayed below were performed between mice exposed to phage and not exposed within each day.
	Statistical analysis of the abundance of phage in feces as a function of time (day) and colonization by ST784 (related to Figure 1D)
	Analysis of Deviance Table (Type II Wald chisquare tests)
	day: testing difference between the different days
	phage: effect of the phage exposure
	Response:	scale(log10(CFU.g))
		Chisq	Df	Pr(>Chisq)
	day	63.464	5	2.333e-12	***
	ST784 level	105.657	1	< 2.2e-16	***
	day:phage	70.603	5	7.676e-14	***
	Post-hoc tests	Comparison between “Bacteria” and “no bacteria” at the different time points
		contrast	estimate	SE	df	t.ratio	p.value
	Day=1	Bacteria vs no bacteria	-0.1963	0.281	50	-0.699	0.4876
	Day=2	Bacteria vs no bacteria	-0.0201	0.301	50	-0.067	0.9470
	Day=3	Bacteria vs no bacteria	1.6490	0.301	50	5.484	<.0001
	Day=4	Bacteria vs no bacteria	1.4531	0.281	50	5.178	<.0001
	Day=5	Bacteria vs no bacteria	2.1354	0.294	50	7.259	<.0001
	Day=6	Bacteria vs no bacteria	2.3722	0.294	50	8.064	<.0001
	Phage abundance (PFU) as a function of time (day) and the coloniszation by ST784.
	Random effects include individual IDs, experiments, as well as the cage in which they were reared. Overall analysis of variance (ANOVA) reveals significant effects of day (p=2.333e-12), the ST784 colonization (p< 2.2e-16) and their interaction (p=7.676e-14).
	The post-hoc Tukey comparisons displayed below were performed between mice colonized with ST784 and not colonized within each day.

## Sheet: Organ CFUs and PFUs
	Statistical analysis of the abundance of strain ST784 in intestinal sections with SalmoFresh (related to Figure 1 E)
	Analysis of Deviance Table (Type II Wald chisquare tests)
	day: testing difference between the different days
	phage: effect of the phage exposure
	Response:	scale(log10(CFU.g))
		Chisq	Df	Pr(>Chisq)
	day	37.6828	2	6.566e-09	***
	phage	68.3591	1	< 2.2e-16	***
	day:phage	2.0798	2	0.3535
	Post-hoc tests	Comparison between “phage” and “no phage” at the different time points
		contrast	estimate	SE	df	t.ratio	p.value
	Ileum	no phage vs. phage	1.42	0.299	13.3	4.753	0.0004
	Caecum	no phage vs. phage	1.08	0.299	13.3	3.604	0.0031
	Colon	no phage vs. phage	1.67	0.299	13.3	5.581	0.0001
	Bacterial abundance (CFU) as a function of gut section and exposure to phages.
	Random effects include individual IDs, as well as the cage in which they were reared. Overall analysis of variance (ANOVA) reveals significant effects of gut section (p=6.566e-09), phage (p=< 2.2e-16) but not of their interaction (p=0.3535).
	The post-hoc Tukey comparisons displayed below were performed between the mice exposed to phage and not exposed within each section.
	Table S4B. Statistical analysis of the abundance of phage in intestinal sections with ST784 (related to Figure 1F)
	Analysis of Deviance Table (Type II Wald chisquare tests)
	day: testing difference between the different days
	phage: effect of the phage exposure
	Response:	scale(log10(CFU.g))
		Chisq	Df	Pr(>Chisq)
	day	48.194	2	3.426e-11	***
	ST784 level	588.053	1	< 2.2e-16	***
	day:phage	158.216	2	< 2.2e-16	***
	Post-hoc tests	Comparison between “Bacteria” and “no bacteria” at the different time points
		contrast	estimate	SE	df	t.ratio	p.value
	Ileum	Bacteria vs no bacteria	1.92	0.102	22.8	18.716	<.0001
	Caecum	Bacteria vs no bacteria	1.02	0.102	22.8	9.913	<.0001
	Colon	Bacteria vs no bacteria	2.53	0.102	22.8	24.654	<.0001
	Phage abundance (PFU) as a function of gut section and the presence of ST784.
	Random effects include individual IDs, as well as the cage in which they were reared. Overall analysis of variance (ANOVA) reveals significant effects of gut section (p=3.426e-11), the ST784 colonization (p=< 2.2e-16) and their interaction (p< 2.2e-16).
	The post-hoc Tukey comparisons displayed below were performed between the mice colonized with ST784 and not colonized within each section.
