# Supplementary material for: Prophylactic Administration of a Bacteriophage Cocktail Is Safe and Effective in Reducing Salmonella enterica Serovar Typhimurium Burden in Vivo
Source: Microbiol Spectr. 2021 Aug 25;9(1):10.1128/spectrum.00497-21. doi: 10.1128/spectrum.00497-21 (PMC8552648; doi:10.1128/spectrum.00497-21)
Supplement: SUPPLEMENTAL FILE 2 — Supplemental material. Download SPECTRUM00497-21_Supp_2_seq11.xlsx, XLSX file, 0.1 MB [file spectrum00497-21_supp_2_seq11.xlsx]

## Sheet: Weight
Table S2. Statistical analysis of data obtained during the evaluation of FOP (related to Figure 2)
This Excel file includes 3 data sheets related to the statistical tests shown in Figure 2
	Statistical analysis of the weight as a function of time (day) and exposure to FOP (related to Figure 2B)
	Analysis of Deviance Table (Type II Wald chisquare tests)
	day: testing difference between the different days
	phage: effect of the phage exposure
	Response:	scale(log10(CFU.g))
		Chisq	Df	Pr(>Chisq)
	day	481.4459	5	<2.2e-16	***
	phage	6.8987	1	0.008626	**
	day:phage	28.0246	5	3.6e-05	***
	Post-hoc tests	Comparison between “phage” and “no phage” at the different time points
		contrast	estimate	SE	df	t.ratio	p.value
	Day=1	no phage vs. phage	-0.1006	0.246	14.1	-0.408	0.6891
	Day=2	no phage vs. phage	-0.2722	0.246	14.1	-1.106	0.2874
	Day=3	no phage vs. phage	0.0414	0.246	14.1	0.168	0.8689
	Day=4	no phage vs. phage	-0.9863	0.246	14.1	-4.006	0.0013
	Day=5	no phage vs. phage	-0.7151	0.246	14.1	-2.905	0.0115
	Day=6	no phage vs. phage	-0.7853	0.246	14.1	-3.190	0.0065
	Weight (% of initial weight) as a function of time (day) and exposure to phages.
	Random effects include individual IDs, experiments, as well as the cage in which they were reared. Overall analysis of variance (ANOVA) reveals significant effects of day (p< 2.2e-16), phage (p=0.008626) but not of their interaction (p=3.6e-05).
	The post-hoc Tukey comparisons displayed below were performed between mice exposed to phage and not exposed within each day.

## Sheet: Fecal CFUs
	Statistical analysis of the abundance of strain ST784 in feces as a function of time (day) and exposure to FOP (related to Figure 2C)
	Analysis of Deviance Table (Type II Wald chisquare tests)
	day: testing difference between the different days
	phage: effect of the phage exposure
	Response:	scale(log10(CFU.g))
		Chisq	Df	Pr(>Chisq)
	day	410.0303	4	< 2.2e-16	***
	phage	84.4760	1	< 2.2e-16	***
	day:phage	3.1808	4	0.528
	Post-hoc tests	Comparison between “phage” and “no phage” at the different time points
		contrast	estimate	SE	df	t.ratio	p.value
	Day=2	no phage vs. phage	0.632	0.199	59.2	3.171	0.0024
	Day=3	no phage vs. phage	0.874	0.181	55.5	4.822	<.0001
	Day=4	no phage vs. phage	0.889	0.187	58.7	4.749	<.0001
	Day=5	no phage vs. phage	0.822	0.181	55.5	4.535	<.0001
	Day=6	no phage vs. phage	0.519	0.186	55.7	2.786	0.0073
	Bacterial abundance (CFU) as a function of time (day) and exposure to phages.
	Random effects include individual IDs, experiments, as well as the cage in which they were reared. Overall analysis of variance (ANOVA) reveals significant effects of day (p< 2.2e-16), phage (p<2.2e-16) but not of their interaction (p=0.528).
	The post-hoc Tukey comparisons displayed below were performed between mice exposed to phage and not exposed within each day.

## Sheet: Organ CFUs
	Statistical analysis of the abundance of strain ST784 in intestinal sections with FOP (related to Figure 2E)
	Analysis of Deviance Table (Type II Wald chisquare tests)
	day: testing difference between the different days
	phage: effect of the phage exposure
	Response:	scale(log10(CFU.g))
		Chisq	Df	Pr(>Chisq)
	day	43.2895	2	3.979e-10	***
	phage	20.4129	1	6.241e-06	***
	day:phage	2.0188	2	0.3644
	Post-hoc tests	Comparison between “phage” and “no phage” at the different time points
		contrast	estimate	SE	df	t.ratio	p.value
	Ileum	no phage vs. phage	1.393	0.356	5.99	3.910	0.0079
	Caecum	no phage vs. phage	0.872	0.356	5.99	2.447	0.0500
	Colon	no phage vs. phage	1.344	0.356	5.99	3.774	0.0093
	Bacterial abundance (CFU) as a function of gut section and exposure to phages.
	Random effects include individual IDs, as well as the cage in which they were reared. Overall analysis of variance (ANOVA) reveals significant effects of gut section (p=3.979e-10), phage (p=6.241e-06) but not of their interaction (p=0.3644).
	The post-hoc Tukey comparisons displayed below were performed between the mice exposed to phage and not exposed within each section.
