# Supplementary material for: Prophylactic Administration of a Bacteriophage Cocktail Is Safe and Effective in Reducing Salmonella enterica Serovar Typhimurium Burden in Vivo
Source: Microbiol Spectr. 2021 Aug 25;9(1):10.1128/spectrum.00497-21. doi: 10.1128/spectrum.00497-21 (PMC8552648; doi:10.1128/spectrum.00497-21)
Supplement: SUPPLEMENTAL FILE 3 — Supplemental material. Download SPECTRUM00497-21_Supp_3_seq8.xlsx, XLSX file, 0.02 MB [file spectrum00497-21_supp_3_seq8.xlsx]

## Sheet: 16S statistics
Table S3. Variations of 16S reads abundance for each strain in the indicated comparisons (log2 fold change and associated p-values)
green: significantly (p-value < 0.05) more abundant strains (log2FC>2)
red: significantly (p-value < 0.05) less abundant strains (log2FC<-2)
PBS vs. FOP				Day 2 vs. Day 0				Day 6 vs. Day 0				Day 6 vs. Day 2
Day 0				PBS				PBS				PBS
	log2FoldChange	pvalue_adjusted			log2FoldChange	pvalue_adjusted			log2FoldChange	pvalue_adjusted			log2FoldChange	pvalue_adjusted
Salmonella ST784	0.572	0.976654		Salmonella ST784	0.682	0.931513		Salmonella ST784	16.949	5.12911e-96		Salmonella ST784	16.73	6.97877e-81
Bacteroides caecimuris	0.178	0.976654		Bacteroides caecimuris	0.11	0.931513		Bacteroides caecimuris	-0.938	0.103337		Bacteroides caecimuris	-0.971	0.103711
Akkermansia muciniphila	-0.012	0.976654		Akkermansia muciniphila	0.1	0.931513		Akkermansia muciniphila	-0.229	0.672613		Akkermansia muciniphila	-0.176	0.728584
Clostridium clostridioforme	0.043	0.976654		Clostridium clostridioforme	-0.397	0.931513		Clostridium clostridioforme	-3.341	3.84605e-06		Clostridium clostridioforme	-3.666	2.91704e-07
Muribaculum intestinale	0.082	0.976654		Muribaculum intestinale	-0.098	0.931513		Muribaculum intestinale	-2.161	0.00154231		Muribaculum intestinale	-2.138	0.00283069
Clostridium innocuum	-0.193	0.976654		Clostridium innocuum	-0.352	0.931513		Clostridium innocuum	0.26	0.672613		Clostridium innocuum	0.517	0.398397
Flavonifractor plautii	-0.175	0.976654		Flavonifractor plautii	-0.146	0.931513		Flavonifractor plautii	-0.477	0.363336		Flavonifractor plautii	-0.493	0.346886
Turicimonas muris	0.158	0.976654		Turicimonas muris	0.001	0.997895		Turicimonas muris	-1.731	0.00811591		Turicimonas muris	-1.662	0.0153785
Blautia coccoides	-0.231	0.976654		Blautia coccoides	-0.489	0.931513		Blautia coccoides	-1.187	0.103337		Blautia coccoides	-1.159	0.118296
Lactobacillus reuteri	0.036	0.976654		Lactobacillus reuteri	0.107	0.931513		Lactobacillus reuteri	6.763	8.54009e-17		Lactobacillus reuteri	6.477	1.28295e-14
Enterococcus faecalis	2.146	0.49902		Enterococcus faecalis	1.137	0.931513		Enterococcus faecalis	8.789	2.75075e-25		Enterococcus faecalis	10.144	1.86177e-23
Day 2				FOP				FOP				FOP
	log2FoldChange	pvalue_adjusted			log2FoldChange	pvalue_adjusted			log2FoldChange	pvalue_adjusted			log2FoldChange	pvalue_adjusted
Salmonella ST784	0.109	0.974603		Salmonella ST784	0.682	0.931513		Salmonella ST784	13.337	2.01328e-65		Salmonella ST784	12.655	5.43212e-62
Bacteroides caecimuris	0.1	0.974603		Bacteroides caecimuris	0.11	0.931513		Bacteroides caecimuris	-1.232	0.022696		Bacteroides caecimuris	-1.342	0.0096118
Akkermansia muciniphila	-0.164	0.974603		Akkermansia muciniphila	0.1	0.931513		Akkermansia muciniphila	-0.156	0.854188		Akkermansia muciniphila	-0.255	0.6426
Clostridium clostridioforme	0.766	0.974603		Clostridium clostridioforme	-0.397	0.931513		Clostridium clostridioforme	-0.993	0.161873		Clostridium clostridioforme	-0.596	0.491635
Muribaculum intestinale	0.157	0.974603		Muribaculum intestinale	-0.098	0.931513		Muribaculum intestinale	-1.304	0.0343532		Muribaculum intestinale	-1.206	0.0487756
Clostridium innocuum	-0.099	0.974603		Clostridium innocuum	-0.352	0.931513		Clostridium innocuum	1.992	3.35155e-05		Clostridium innocuum	2.344	6.43322e-07
Flavonifractor plautii	-0.013	0.974603		Flavonifractor plautii	-0.146	0.931513		Flavonifractor plautii	-0.052	0.917602		Flavonifractor plautii	0.094	0.836824
Turicimonas muris	0.087	0.974603		Turicimonas muris	0.001	0.997895		Turicimonas muris	-0.104	0.917602		Turicimonas muris	-0.105	0.836824
Blautia coccoides	0.23	0.974603		Blautia coccoides	-0.489	0.931513		Blautia coccoides	-0.127	0.917602		Blautia coccoides	0.362	0.6426
Lactobacillus reuteri	0.215	0.974603		Lactobacillus reuteri	0.107	0.931513		Lactobacillus reuteri	3.076	4.31743e-05		Lactobacillus reuteri	2.969	9.90889e-05
Enterococcus faecalis	-0.347	0.974603		Enterococcus faecalis	1.137	0.931513		Enterococcus faecalis	6.64	1.75929e-12		Enterococcus faecalis	5.503	1.88218e-10
Day 6
	log2FoldChange	pvalue_adjusted
Salmonella ST784	4.184	1.24024e-08
Bacteroides caecimuris	0.471	0.381435
Akkermansia muciniphila	-0.085	0.873699
Clostridium clostridioforme	-2.304	0.000686004
Muribaculum intestinale	-0.776	0.21377
Clostridium innocuum	-1.926	0.000686004
Flavonifractor plautii	-0.601	0.209095
Turicimonas muris	-1.47	0.0190433
Blautia coccoides	-1.291	0.0661863
Lactobacillus reuteri	3.722	8.68707e-07
Enterococcus faecalis	4.294	2.59904e-08
