# Supplementary material for: Prophylactic Administration of a Bacteriophage Cocktail Is Safe and Effective in Reducing Salmonella enterica Serovar Typhimurium Burden in Vivo
Source: Microbiol Spectr. 2021 Aug 25;9(1):10.1128/spectrum.00497-21. doi: 10.1128/spectrum.00497-21 (PMC8552648; doi:10.1128/spectrum.00497-21)
Supplement: SUPPLEMENTAL FILE 4 — Supplemental material. Download SPECTRUM00497-21_Supp_4_seq9.xlsx, XLSX file, 0.02 MB [file spectrum00497-21_supp_4_seq9.xlsx]

## Sheet: Weight
Table S4. Statistical analysis of data obtained during the evaluation of three doses of FOP (related to Figure 4)
This Excel file includes 3 data sheets related to the statistical tests shown in Figure 4
	Statistical analysis of the weight as a function of time (day) and exposure to FOP dilutions (related to Figure 4B)
	Analysis of Deviance Table (Type II Wald chisquare tests)
	day: testing difference between the different days
	phage: effect of the phage exposure
	Response:	scale(log10(CFU.g))
		Chisq	Df	Pr(>Chisq)
	day	2557.2026	6	<2e-16	***
	phage dilutions	1.1293	2	0.5685
	day:phage	11.9863	12	0.4468
	Post-hoc tests	Comparison between “phage” and “no phage” at the different time points
		contrast	estimate	SE	df	t.ratio	p.value
	Day=1	FOP	-0.2052	0.199	7.14	-1.029	0.5830
		FOP/10	-0.2220	0.204	6.70	-1.087	0.5523
		FOP/100	-0.0168	0.186	4.52	-0.090	0.9955
	Day=2	FOP	-0.1644	0.199	7.14	-0.825	0.7006
		FOP/10	-0.2165	0.204	6.70	-1.060	0.5673
		FOP/100	-0.0520	0.186	4.52	-0.280	0.9582
	Day=3	FOP	-0.3828	0.199	7.14	-1.920	0.2017
		FOP/10	-0.4430	0.204	6.70	-2.169	0.1480
		FOP/100	-0.0602	0.186	4.52	-0.324	0.9446
	Day=4	FOP	-0.0237	0.199	7.14	-0.119	0.9923
		FOP/10	-0.0886	0.204	6.70	-0.434	0.9029
		FOP/100	-0.0650	0.186	4.52	-0.349	0.9359
	Day=5	FOP	-0.1295	0.208	8.45	-0.621	0.8127
		FOP/10	-0.0238	0.204	6.70	-0.117	0.9925
		FOP/100	0.1056	0.196	5.54	0.540	0.8555
	Day=6	FOP	-0.1881	0.208	8.45	-0.903	0.6530
		FOP/10	-0.0752	0.204	6.70	-0.368	0.9288
		FOP/100	0.1130	0.196	5.54	0.577	0.8371
	Day=7	FOP	-0.0227	0.217	9.76	-0.105	0.9939
		FOP/10	0.0409	0.213	7.85	0.192	0.9799
		FOP/100	0.0636	0.196	5.54	0.325	0.9440
	Weight (% of initial weight) as a function of time (day) and exposure to diffrent phage dilutions.
	Random effects include individual IDs, as well as the cage in which they were reared. Overall analysis of variance (ANOVA) reveals significant effects of day (p< 2.2e-16) but not of phage dilutions (p=0.5685) and their interaction (p=0.4468).
	The post-hoc Tukey comparisons displayed below were performed between mice exposed to phage and not exposed within each day.

## Sheet: Fecal CFUs and PFUs
	Statistical analysis of the abundance of strain ST784 in feces as a function of time (day) and exposure to FOP dilutions (related to Figure 4C)
	Analysis of Deviance Table (Type II Wald chisquare tests)
	day: testing difference between the different days
	phage: effect of the phage exposure
	Response:	scale(log10(CFU.g))
		Chisq	Df	Pr(>Chisq)
	day	678.522	5	< 2.2e-16	***
	phage dilution	43.963	2	2.842e-10	***
	day:phage	133.812	10	< 2.2e-16	***
	Post-hoc tests	Comparison between “phage” and “no phage” at the different time points
		contrast	estimate	SE	df	t.ratio	p.value
	Day=2	FOP	-0.23923	0.208	46.5	-1.150	0.4887
		FOP/10	-2.27317	0.216	48.0	-10.518	<.0001
		FOP/100	-2.03394	0.178	35.8	-11.417	<.0001
	Day=3	FOP	-0.10554	0.188	41.7	-0.561	0.8413
		FOP/10	-0.27565	0.190	39.5	-1.450	0.3256
		FOP/100	-0.17011	0.170	30.6	-0.998	0.5837
	Day=4	FOP	-0.06516	0.196	43.8	-0.332	0.9411
		FOP/10	-0.08276	0.190	39.5	-0.435	0.9010
		FOP/100	-0.01760	0.179	33.6	-0.098	0.9947
	Day=5	FOP	-0.11060	0.225	51.5	-0.491	0.8760
		FOP/10	-0.39078	0.197	43.8	-1.984	0.1283
		FOP/100	-0.28018	0.217	48.0	-1.290	0.4076
	Day=6	FOP	-0.06612	0.225	51.5	-0.294	0.9536
		FOP/10	0.05106	0.210	44.6	0.243	0.9679
		FOP/100	0.11718	0.191	39.5	0.614	0.8136
	Day=7	FOP	0.04846	0.242	53.9	0.200	0.9782
		FOP/10	-0.00343	0.210	44.6	-0.016	0.9999
		FOP/100	-0.05189	0.211	44.6	-0.246	0.9672
	Bacterial abundance (CFU) as a function of time (day) and exposure to different phage dilutions.
	Random effects include individual IDs, as well as the cage in which they were reared. Overall analysis of variance (ANOVA) reveals significant effects of day (p< 2.2e-16), phage dilutions (2.842e-10) and their interaction (p< 2.2e-16).
	The post-hoc Tukey comparisons displayed below were performed between mice exposed tovarious phage dilutions within each day.
	Statistical analysis of the abundance of phage in feces as a function of time (day) and exposure to FOP dilutions (related to Figure 4D)
	Analysis of Deviance Table (Type II Wald chisquare tests)
	day: testing difference between the different days
	phage: effect of the phage exposure
	Response:	scale(log10(CFU.g))
		Chisq	Df	Pr(>Chisq)
	day	758.4840	6	< 2.2e-16	***
	phage dilution	4.7212	2	0.0943642	***
	day:phage	37.5082	12	0.0001847	***
	Post-hoc tests	Comparison between “phage” and “no phage” at the different time points
		contrast	estimate	SE	df	t.ratio	p.value
	Day=1	FOP	0.4465	0.236	74.9	1.894	0.1475
		FOP/10	0.7946	0.244	74.9	3.259	0.0047
		FOP/100	0.3481	0.202	74.8	1.727	0.2020
	Day=2	FOP	0.5673	0.236	74.9	2.407	0.0482
		FOP/10	0.9725	0.244	74.9	3.989	0.0004
		FOP/100	0.4052	0.202	74.8	2.010	0.1169
	Day=3	FOP	-0.1917	0.214	74.7	-0.894	0.6459
		FOP/10	0.2810	0.214	74.7	1.310	0.3939
		FOP/100	0.4726	0.192	74.7	2.464	0.0419
	Day=4	FOP	-0.1799	0.223	74.8	-0.806	0.7003
		FOP/10	-0.1238	0.214	74.7	-0.577	0.8327
		FOP/100	0.0561	0.201	74.8	0.279	0.9581
	Day=5	FOP	0.1336	0.255	74.9	0.523	0.8601
		FOP/10	-0.3067	0.223	74.8	-1.374	0.3597
		FOP/100	-0.4404	0.245	75.0	-1.801	0.1764
	Day=6	FOP	-0.3756	0.255	74.9	-1.472	0.3103
		FOP/10	-0.0900	0.236	74.9	-0.382	0.9229
		FOP/100	0.2855	0.215	74.8	1.327	0.3848
	Day=7	FOP	0.2517	0.273	75.0	0.920	0.6293
		FOP/10	-0.0787	0.236	74.9	-0.334	0.9405
		FOP/100	-0.3303	0.237	75.0	-1.397	0.3479
	Phage abundance (PFU) as a function of time (day) and exposure to different phage dilutions.
	Random effects include individual IDs, as well as the cage in which they were reared. Overall analysis of variance (ANOVA) reveals significant effects of day (p< 2.2e-16), phage dilutions (0.0943642) and their interaction (p=0.0001847 ).
	The post-hoc Tukey comparisons displayed below were performed between mice exposed tovarious phage dilutions within each day.

## Sheet: Organ CFUs and PFUs
	Statistical analysis of the abundance of strain ST784 in intestinal sections with FOP dilutions (related to Figure 4E)
	Analysis of Deviance Table (Type II Wald chisquare tests)
	day: testing difference between the different days
	phage: effect of the phage exposure
	Response:	scale(log10(CFU.g))
		Chisq	Df	Pr(>Chisq)
	day	33.8027	2	4.569e-08	***
	phage dilutions	4.0631	2	0.1311
	day:phage	5.6678	4	0.2254
	Post-hoc tests	Comparison between “phage” and “no phage” at the different time points
		contrast	estimate	SE	df	t.ratio	p.value
	Ileum	FOP	-0.1021	0.557	19.1	-0.183	0.9817
		FOP/10	-0.8772	0.527	15.1	-1.665	0.2503
		FOP/100	-0.7751	0.478	12.5	-1.620	0.2737
	Caecum	FOP	0.5329	0.557	19.1	0.957	0.6120
		FOP/10	-0.0389	0.527	15.1	-0.074	0.9970
		FOP/100	-0.5718	0.478	12.5	-1.195	0.4773
	Colon	FOP	-1.0686	0.557	19.1	-1.919	0.1604
		FOP/10	-0.8052	0.527	15.1	-1.528	0.3061
		FOP/100	0.2634	0.478	12.5	0.550	0.8481
	Bacterial abundance (CFU) as a function of gut section and exposure to different phage dilutions.
	Random effects include individual IDs, as well as the cage in which they were reared. Overall analysis of variance (ANOVA) reveals significant effects of gut section (p=4.569e-08) but not of the phage dilutions (p=0.1311) and their interaction (p=0.2254).
	The post-hoc Tukey comparisons displayed below were performed between the mice exposed to different phage dilutions within each section.
	Statistical analysis of the abundance of phage in intestinal sections with FOP dilutions (related to Figure 4F)
	Analysis of Deviance Table (Type II Wald chisquare tests)
	day: testing difference between the different days
	phage: effect of the phage exposure
	Response:	scale(log10(CFU.g))
		Chisq	Df	Pr(>Chisq)
	day	19.7282	2	5.201e-05	***
	phage dilutions	3.6322	2	0.16266
	day:phage	10.5874	4	0.03161	*
	Post-hoc tests	Comparison between “phage” and “no phage” at the different time points
		contrast	estimate	SE	df	t.ratio	p.value
	Ileum	FOP	-1.2631	0.649	20.2	-1.946	0.1517
		FOP/10	-2.0008	0.601	20.2	-3.329	0.0089
		FOP/100	-0.7377	0.549	20.2	-1.345	0.3878
	Caecum	FOP	0.1604	0.649	20.2	0.247	0.9670
		FOP/10	-0.3865	0.601	20.2	-0.643	0.7983
		FOP/100	-0.5469	0.549	20.2	-0.997	0.5872
	Colon	FOP	-0.3273	0.649	20.2	-0.504	0.8701
		FOP/10	-0.3661	0.601	20.2	-0.609	0.8168
		FOP/100	-0.0388	0.549	20.2	-0.071	0.9972
	Phage abundance (PFU) as a function of gut section and exposure to different phage dilutions.
	Random effects include individual IDs, as well as the cage in which they were reared. Overall analysis of variance (ANOVA) reveals significant effects of gut section (p=5.201e-05) and their interaction (p=0.03161) but not of the phage dilutions (p=0.16266).
	The post-hoc Tukey comparisons displayed below were performed between the mice exposed to different phage dilutions within each section.
